# Supplementary material for: Phase Behavior and Role of Organic Additives for Self-Doped CsPbI3 Perovskite Semiconductor Thin Films
Source: Micromachines (Basel). 2023 Aug 14;14(8):1601. doi: 10.3390/mi14081601 (PMC10456489; doi:10.3390/mi14081601)
Supplement: Supplementary file 1 [file micromachines-14-01601-s001.zip]

Archive with 1 entries (1 files):
- micromachines-2538828-supplementary.pdf
